# Supplementary material for: ﻿Resolving a nearly 95-year-old enigma: Transfer of the little-known Japanese moss Arctoaschistioides to Kiaeriafalcata (Rhabdoweisiaceae, Bryophyta)
Source: PhytoKeys. 2025 Mar 28;254:151–9. doi: 10.3897/phytokeys.254.141498 (PMC11971638; doi:10.3897/phytokeys.254.141498)
Supplement: XML Treatment for Kiaeria falcata [file phytokeys.254.141498-treatment1.xml]

<!DOCTYPE tp:taxon-treatment
  PUBLIC "-//TaxonX//DTD Taxonomic Treatment Publishing DTD v0 20100105//EN" "tax-treatment-NSO.dtd">
<tp:taxon-treatment xmlns:tp="http://www.plazi.org/taxpub"><tp:treatment-meta><kwd-group><label>Taxon classification</label><kwd>
                <named-content content-type="kingdom">Plantae</named-content>
              </kwd><kwd>
                <named-content content-type="order">Platycopida</named-content>
              </kwd><kwd>
                <named-content content-type="family">Rhabdoweisiaceae</named-content>
              </kwd></kwd-group><mixed-citation publication-type="journal"><person-group><name><surname>Huang</surname><given-names>Wen-Zhuan</given-names></name><name><surname>Zheng</surname><given-names>Jia-Yi</given-names></name><name><surname>Xia</surname><given-names>Xin-Rui</given-names></name><name><surname>Ma</surname><given-names>Xin-Yin</given-names></name><name><surname>Zheng</surname><given-names>Tian-Xiong</given-names></name><name><surname>Wu</surname><given-names>Yu-Huan</given-names></name></person-group><article-title>﻿Resolving a nearly 95-year-old enigma: Transfer of the little-known Japanese moss <italic><tp:taxon-name><tp:taxon-name-part taxon-name-part-type="genus" reg="Arctoa">Arctoa</tp:taxon-name-part><tp:taxon-name-part taxon-name-part-type="species" reg="schistioides">schistioides</tp:taxon-name-part></tp:taxon-name></italic> to <italic><tp:taxon-name><tp:taxon-name-part taxon-name-part-type="genus" reg="Kiaeria">Kiaeria</tp:taxon-name-part><tp:taxon-name-part taxon-name-part-type="species" reg="falcata">falcata</tp:taxon-name-part></tp:taxon-name></italic> (<tp:taxon-name><tp:taxon-name-part taxon-name-part-type="family">Rhabdoweisiaceae</tp:taxon-name-part></tp:taxon-name>, <tp:taxon-name><tp:taxon-name-part taxon-name-part-type="phylum">Bryophyta</tp:taxon-name-part></tp:taxon-name>)</article-title><source>PhytoKeys</source><day>28</day><month>03</month><year>2025</year><volume>254</volume><fpage>151</fpage><lpage>159</lpage><pub-id pub-id-type="doi">10.3897/phytokeys.254.141498</pub-id></mixed-citation></tp:treatment-meta><tp:nomenclature><label>﻿</label><tp:taxon-name>
              <object-id xmlns:xlink="http://www.w3.org/1999/xlink" content-type="arpha" xlink:type="simple">EF252353-5145-5B32-AB6E-62F66B903484</object-id>
              <tp:taxon-name-part taxon-name-part-type="genus" reg="Kiaeria">Kiaeria</tp:taxon-name-part>
              <tp:taxon-name-part taxon-name-part-type="species" reg="falcata">falcata</tp:taxon-name-part>
            </tp:taxon-name><tp:taxon-authority>(Hedw.) I.Hagen, Kongel. Norske Vidensk. Selsk. Skr. (Trondheim) 1914(1): 112. 1915.</tp:taxon-authority><tp:nomenclature-citation-list><tp:nomenclature-citation><tp:taxon-name>
                  <tp:taxon-name-part taxon-name-part-type="genus" reg="Arctoa"/>
                  <tp:taxon-name-part taxon-name-part-type="species" reg="schistioides"/>
                </tp:taxon-name><comment>= <tp:taxon-name><tp:taxon-name-part taxon-name-part-type="genus" reg="Arctoa">Arctoa</tp:taxon-name-part><tp:taxon-name-part taxon-name-part-type="species" reg="schistioides">schistioides</tp:taxon-name-part></tp:taxon-name> (Broth. ex Ihsiba) Ihsiba, Classif. Mosses Japan: 130. 1932. syn. nov. </comment></tp:nomenclature-citation><tp:nomenclature-citation><tp:taxon-name>
                  <tp:taxon-name-part taxon-name-part-type="genus" reg="Dicranum"/>
                  <tp:taxon-name-part taxon-name-part-type="species" reg="schistioides"/>
                </tp:taxon-name><comment>≡ <tp:taxon-name><tp:taxon-name-part taxon-name-part-type="genus" reg="Dicranum">Dicranum</tp:taxon-name-part><tp:taxon-name-part taxon-name-part-type="species" reg="schistioides">schistioides</tp:taxon-name-part></tp:taxon-name> Broth. ex Ihsiba, Cat. Mosses Japan: 43. 1929. </comment></tp:nomenclature-citation></tp:nomenclature-citation-list></tp:nomenclature><tp:treatment-sec sec-type="material" id="SECID0ELLAC"><title>Type.</title><p>Japan • Aomori Prefecture, Hiromae City, Mt. Iwaki, 2 Aug 1907, <italic>S. Okamura s.n.</italic> (<bold><italic>holotype</italic></bold>: NICH 37785!), (Figs <xref ref-type="fig" rid="F2">2</xref>, <xref ref-type="fig" rid="F3">3</xref>).</p></tp:treatment-sec><tp:treatment-sec sec-type="description" id="SECID0E5LAC"><title>Description.</title><p>Plants small, in loose tufts. Stems 5–8 mm, simple, cross-section of stem rounded to oval, diameter 0.11–0.15 mm, central strand present. Leaves homomallous, falcate-secund when dry, erect-spreading when moist. Leaves lanceolate at base, gradually tapering into a channelled acumen; costa excurrent as an awn, mamillose dorsally, in transverse section with differentiated guide cells, with dorsal and ventral epidermis and few substereids on dorsal side of guide cells or poorly differentiated; margins plane or slightly incurved distally, entire or crenulate in distal part of acumen; lamina unistratose, occasionally partially 2-stratose in distal portion, margins 1-stratose; distal and median laminal cells short rectangular to subquadrate, with moderately thickened walls, (6–)8–15(–19) × 4–8 µm; basal juxtacostal cells elongate-rectangular, moderately thick-walled, non-porose, 30–50 × 5–9 µm; alar cells gradually enlarged, not sharply differentiated, unistratose, scarcely inflated, composed of short-rectangular to quadrate inflated cells, non-porose, 24–45 × 14–20 µm.</p><p>Autoecious. Perigonia terminal closely located below the perichaetia. Perigonial leaves small, ovate-lanceolate to triangular, 0.65–0.75 × 0.45–0.55 mm, costa present or absent; Perichaetial leaves with sheathing base, abruptly into a channelled acumen. ca. 3.2 mm long. Sporophyte single in perichaetium. Seta straight, 5.5–7.5 mm long, yellowish-brown. Capsules obovate, curved and strumose, smooth when dry; Exothecial cells irregular, short rectangle, thick walled; Calyptra not seen; Operculum not seen; Annulus persistent, one row of small cells; Peristome teeth to 0.35 mm long, orange-brownish below, whitish in distal portion, divided into two prongs to the middle, vertically pitted-striolate below, papillose above. Spores 14–17 µm.</p></tp:treatment-sec><tp:treatment-sec sec-type="notes" id="SECID0EEMAC"><title>Notes.</title><p>The nomenclatural status of the cited specimen (<italic>S. Okamura s.n.</italic>; NICH 37785) should be stated first. According to the protologue of <italic><tp:taxon-name><tp:taxon-name-part taxon-name-part-type="genus" reg="Dicranum">Dicranum</tp:taxon-name-part><tp:taxon-name-part taxon-name-part-type="species" reg="schistioides">schistioides</tp:taxon-name-part></tp:taxon-name></italic> (<xref ref-type="bibr" rid="B11">Ihsiba 1929</xref>), the type specimen of this species was collected from “津軽富士” (Tsugarufuji; in English), which is another name for Mt. Iwaki (岩木山; in Japanese) in Aomori Prefecture, Japan (<xref ref-type="bibr" rid="B28">Tokuhisa 1978</xref>). During this study, we extensively searched the bryological collection of NICH and located only one specimen of <italic><tp:taxon-name><tp:taxon-name-part taxon-name-part-type="genus" reg="Dicranum">D.</tp:taxon-name-part><tp:taxon-name-part taxon-name-part-type="species" reg="schistioides">schistioides</tp:taxon-name-part></tp:taxon-name></italic>, namely “<italic>S. Okamura s.n.</italic>” (NICH 37785), which was detected by V. F. Brotherus and collected by S. Okamura from “Mt. Iwaki, Mutsu” (Fig. <xref ref-type="fig" rid="F1">1</xref>). Since Aomori Prefecture was administratively part of “Mutsu” (<xref ref-type="bibr" rid="B24">Sanseidohenshuusho 1975</xref>), we thus deemed that this specimen shares the same collection site as recorded in the protologue of <italic><tp:taxon-name><tp:taxon-name-part taxon-name-part-type="genus" reg="Dicranum">D.</tp:taxon-name-part><tp:taxon-name-part taxon-name-part-type="species" reg="schistioides">schistioides</tp:taxon-name-part></tp:taxon-name></italic> (<xref ref-type="bibr" rid="B11">Ihsiba 1929</xref>). Furthermore, as the original collection of S. Okamura was supposedly deposited in NICH (<xref ref-type="bibr" rid="B30">Vitt et al. 1985</xref>), it can be thus inferred that the present specimen is the holotype of <italic><tp:taxon-name><tp:taxon-name-part taxon-name-part-type="genus" reg="Dicranum">D.</tp:taxon-name-part><tp:taxon-name-part taxon-name-part-type="species" reg="schistioides">schistioides</tp:taxon-name-part></tp:taxon-name></italic> (Art. 9.1; <xref ref-type="bibr" rid="B29">Turland et al. 2018</xref>). As Mt. Iwaki (Fig. <xref ref-type="fig" rid="F1">1</xref>) is now included in Hiromae City, Aomori Prefecture, we provided a corrected type citation above.</p><p>In addition, nomenclature of <italic><tp:taxon-name><tp:taxon-name-part taxon-name-part-type="genus" reg="Dicranum">Dicranum</tp:taxon-name-part><tp:taxon-name-part taxon-name-part-type="species" reg="schistioides">schistioides</tp:taxon-name-part></tp:taxon-name></italic> also needs a brief discussion here. This species is nomenclaturally valid although it was only described in Japanese at the time of publication (Art. 39.1; <xref ref-type="bibr" rid="B29">Turland et al. 2018</xref>). Later, it was transferred to the genus <italic><tp:taxon-name><tp:taxon-name-part taxon-name-part-type="genus" reg="Arctoa">Arctoa</tp:taxon-name-part></tp:taxon-name></italic> without providing a basionym or replaced synonym (<xref ref-type="bibr" rid="B12">Ihsiba 1932</xref>). However, the taxonomic authority of its basionym “(Broth.)” and Japanese name “たかねかもじごけ” were clearly given, which should be regarded as an indirect reference (Arts. 38. 14 &amp; 41.3; <xref ref-type="bibr" rid="B29">Turland et al. 2018</xref>), giving <italic><tp:taxon-name><tp:taxon-name-part taxon-name-part-type="genus" reg="Arctoa">A.</tp:taxon-name-part><tp:taxon-name-part taxon-name-part-type="species" reg="schistioides">schistioides</tp:taxon-name-part></tp:taxon-name></italic> a valid taxonomic status.</p><p><italic><tp:taxon-name><tp:taxon-name-part taxon-name-part-type="genus" reg="Arctoa">Arctoa</tp:taxon-name-part><tp:taxon-name-part taxon-name-part-type="species" reg="schistioides">schistioides</tp:taxon-name-part></tp:taxon-name></italic> is distinguished by the following characteristics: (1) a strumose capsule (Fig. <xref ref-type="fig" rid="F2">2A, B</xref>), (2) a smooth capsule when dry (Fig. <xref ref-type="fig" rid="F2">2B</xref>); (3) the presence of a central strand (Fig. <xref ref-type="fig" rid="F3">3C</xref>), (4) gradually enlarged alar cells (Fig. <xref ref-type="fig" rid="F3">3A, H</xref>), (5) a nearly homogeneous costa structure without stereids (Fig. <xref ref-type="fig" rid="F3">3D</xref>), (6) mamillose leaf subula (Fig. <xref ref-type="fig" rid="F3">3B, D</xref>), (7) distal laminal cells that are subquadrate to short rectangular (Fig. <xref ref-type="fig" rid="F3">3E</xref>), (8) elongate-rectangular basal juxtacostal cells (Fig. <xref ref-type="fig" rid="F3">3G</xref>), (9) a persistent annulus comprised of small cells (Fig. <xref ref-type="fig" rid="F2">2I</xref>), (10) perigonia located just below the perichaetia (Fig. <xref ref-type="fig" rid="F2">2A</xref>) and (11) irregular, short rectangle, thick-walled exothecial cells (Fig. <xref ref-type="fig" rid="F2">2J</xref>). These characteristics imply that <italic><tp:taxon-name><tp:taxon-name-part taxon-name-part-type="genus" reg="Arctoa">A.</tp:taxon-name-part><tp:taxon-name-part taxon-name-part-type="species" reg="schistioides">schistioides</tp:taxon-name-part></tp:taxon-name></italic> actually belongs to <italic><tp:taxon-name><tp:taxon-name-part taxon-name-part-type="genus" reg="Kiaeria">Kiaeria</tp:taxon-name-part><tp:taxon-name-part taxon-name-part-type="species" reg="falcata">falcata</tp:taxon-name-part></tp:taxon-name></italic> due to the lack of distinct morphological differences between the two species (<xref ref-type="bibr" rid="B18">Newmaster 2007a</xref>; <xref ref-type="bibr" rid="B1">Brugués and Ruiz 2012</xref>; <xref ref-type="bibr" rid="B17">Lüth 2019</xref>).</p><fig id="F2" position="float" orientation="portrait"><object-id xmlns:xlink="http://www.w3.org/1999/xlink" content-type="doi" xlink:type="simple">10.3897/phytokeys.254.141498.figure2</object-id><object-id xmlns:xlink="http://www.w3.org/1999/xlink" content-type="arpha" xlink:type="simple">C392A2D8-02DE-5266-870E-8FCDE450CB1A</object-id><label>Figure 2.</label><caption><p><italic><tp:taxon-name><tp:taxon-name-part taxon-name-part-type="genus" reg="Arctoa">Arctoa</tp:taxon-name-part><tp:taxon-name-part taxon-name-part-type="species" reg="schistioides">schistioides</tp:taxon-name-part></tp:taxon-name></italic> (Broth. ex Ihsiba) Ihsiba <bold>A</bold> plants <bold>B</bold> capsules, arrows shows strumose <bold>C</bold> spores <bold>D, E, F</bold> peristome teeth <bold>G</bold> perigonial leaves <bold>H</bold> perichaetial leaves <bold>I</bold> annulus <bold>J</bold> exothecial cells. All from the holotype (<italic>S. Okamura s.n.</italic> [NICH 37785]).</p></caption><graphic xmlns:xlink="http://www.w3.org/1999/xlink" xlink:href="phytokeys-254-151_article-141498__-g002.jpg" position="float" orientation="portrait" xlink:type="simple" id="oo_1294140.jpg"><uri content-type="original_file" xlink:type="simple">https://binary.pensoft.net/fig/1294140</uri></graphic></fig><fig id="F3" position="float" orientation="portrait"><object-id xmlns:xlink="http://www.w3.org/1999/xlink" content-type="doi" xlink:type="simple">10.3897/phytokeys.254.141498.figure3</object-id><object-id xmlns:xlink="http://www.w3.org/1999/xlink" content-type="arpha" xlink:type="simple">A3B66E6A-8B27-536D-8B06-33D7FA62556A</object-id><label>Figure 3.</label><caption><p><italic><tp:taxon-name><tp:taxon-name-part taxon-name-part-type="genus" reg="Arctoa">Arctoa</tp:taxon-name-part><tp:taxon-name-part taxon-name-part-type="species" reg="schistioides">schistioides</tp:taxon-name-part></tp:taxon-name></italic> (Broth. ex Ihsiba) Ihsiba <bold>A</bold> leaves <bold>B</bold> apex <bold>C</bold> cross section of stem <bold>D</bold> cross sections of leaf <bold>E</bold> upper laminal cells of leaf <bold>F</bold> middle laminal cells of leaf <bold>G</bold> basal juxtacostal cells <bold>H</bold> alar cells. All from the holotype (<italic>S. Okamura s.n.</italic> [NICH 37785]).</p></caption><graphic xmlns:xlink="http://www.w3.org/1999/xlink" xlink:href="phytokeys-254-151_article-141498__-g003.jpg" position="float" orientation="portrait" xlink:type="simple" id="oo_1294141.jpg"><uri content-type="original_file" xlink:type="simple">https://binary.pensoft.net/fig/1294141</uri></graphic></fig><p>Morphologically, <italic><tp:taxon-name><tp:taxon-name-part taxon-name-part-type="genus" reg="Arctoa">Arctoa</tp:taxon-name-part><tp:taxon-name-part taxon-name-part-type="species" reg="schistioides">schistioides</tp:taxon-name-part></tp:taxon-name></italic> may be confused with <italic><tp:taxon-name><tp:taxon-name-part taxon-name-part-type="genus" reg="Arctoa">A.</tp:taxon-name-part><tp:taxon-name-part taxon-name-part-type="species" reg="fulvella">fulvella</tp:taxon-name-part></tp:taxon-name></italic> (Dicks.) Bruch &amp; Schimp. due to their similar plant morphology and leaf shape (<xref ref-type="bibr" rid="B20">Noguchi 1987</xref>; <xref ref-type="bibr" rid="B18">Newmaster 2007a</xref>, <xref ref-type="bibr" rid="B19">2007b</xref>; <xref ref-type="bibr" rid="B17">Lüth 2019</xref>). However, the alar cells of <italic><tp:taxon-name><tp:taxon-name-part taxon-name-part-type="genus" reg="Arctoa">A.</tp:taxon-name-part><tp:taxon-name-part taxon-name-part-type="species" reg="schistioides">schistioides</tp:taxon-name-part></tp:taxon-name></italic> are gradually enlarged and not sharply differentiated (Fig. <xref ref-type="fig" rid="F3">3A, H</xref>), whereas those of <italic><tp:taxon-name><tp:taxon-name-part taxon-name-part-type="genus" reg="Arctoa">A.</tp:taxon-name-part><tp:taxon-name-part taxon-name-part-type="species" reg="fulvella">fulvella</tp:taxon-name-part></tp:taxon-name></italic> are clearly delimited and well differentiated (<xref ref-type="bibr" rid="B20">Noguchi 1987</xref>; <xref ref-type="bibr" rid="B5">Gao et al. 1999</xref>; <xref ref-type="bibr" rid="B21">Ochyra and Buck 2003</xref>; <xref ref-type="bibr" rid="B19">Newmaster 2007b</xref>; <xref ref-type="bibr" rid="B17">Lüth 2019</xref>). Additionally, these two species can be distinguished by their capsule morphology: <italic><tp:taxon-name><tp:taxon-name-part taxon-name-part-type="genus" reg="Arctoa">A.</tp:taxon-name-part><tp:taxon-name-part taxon-name-part-type="species" reg="schistioides">schistioides</tp:taxon-name-part></tp:taxon-name></italic> exhibits smooth capsules when dry, characterised by a distinct strumose (Fig. <xref ref-type="fig" rid="F2">2A, B</xref>). In contrast, <italic><tp:taxon-name><tp:taxon-name-part taxon-name-part-type="genus" reg="Arctoa">A.</tp:taxon-name-part><tp:taxon-name-part taxon-name-part-type="species" reg="fulvella">fulvella</tp:taxon-name-part></tp:taxon-name></italic> possesses distinctly ribbed capsules when dry and lacks a strumose structure (<xref ref-type="bibr" rid="B20">Noguchi 1987</xref>; <xref ref-type="bibr" rid="B21">Ochyra and Buck 2003</xref>; <xref ref-type="bibr" rid="B19">Newmaster 2007b</xref>; <xref ref-type="bibr" rid="B17">Lüth 2019</xref>). Notably, both species share peristome teeth that are divided into two prongs at the mid-point (Fig. <xref ref-type="fig" rid="F2">2D</xref>; <xref ref-type="bibr" rid="B20">Noguchi (1987)</xref>; <xref ref-type="bibr" rid="B19">Newmaster (2007b)</xref>); however, this division is not always conspicuous in <italic><tp:taxon-name><tp:taxon-name-part taxon-name-part-type="genus" reg="Arctoa">A.</tp:taxon-name-part><tp:taxon-name-part taxon-name-part-type="species" reg="fulvella">fulvella</tp:taxon-name-part></tp:taxon-name></italic>, as the teeth occasionally appear undivided and perforated near the middle (<xref ref-type="bibr" rid="B5">Gao et al. 1999</xref>; <xref ref-type="bibr" rid="B21">Ochyra and Buck 2003</xref>; <xref ref-type="bibr" rid="B17">Lüth 2019</xref>).</p><p><italic><tp:taxon-name><tp:taxon-name-part taxon-name-part-type="genus" reg="Arctoa">Arctoa</tp:taxon-name-part><tp:taxon-name-part taxon-name-part-type="species" reg="schistioides">schistioides</tp:taxon-name-part></tp:taxon-name></italic> is easily confused with <italic><tp:taxon-name><tp:taxon-name-part taxon-name-part-type="genus" reg="Arctoa">A.</tp:taxon-name-part><tp:taxon-name-part taxon-name-part-type="species" reg="blyttii">blyttii</tp:taxon-name-part></tp:taxon-name></italic> (Bruch &amp; Schimp.) Loeske. However, the leaves of <italic><tp:taxon-name><tp:taxon-name-part taxon-name-part-type="genus" reg="Arctoa">A.</tp:taxon-name-part><tp:taxon-name-part taxon-name-part-type="species" reg="schistioides">schistioides</tp:taxon-name-part></tp:taxon-name></italic> are homomallous and falcate-secund when dry (Fig. <xref ref-type="fig" rid="F2">2A</xref>), while those of <italic><tp:taxon-name><tp:taxon-name-part taxon-name-part-type="genus" reg="Arctoa">A.</tp:taxon-name-part><tp:taxon-name-part taxon-name-part-type="species" reg="blyttii">blyttii</tp:taxon-name-part></tp:taxon-name></italic> are erect-spreading and flexuose (<xref ref-type="bibr" rid="B18">Newmaster 2007a</xref>; <xref ref-type="bibr" rid="B1">Brugués and Ruiz 2012</xref>). Additionally, the perigonia of <italic><tp:taxon-name><tp:taxon-name-part taxon-name-part-type="genus" reg="Arctoa">A.</tp:taxon-name-part><tp:taxon-name-part taxon-name-part-type="species" reg="schistioides">schistioides</tp:taxon-name-part></tp:taxon-name></italic> are situated just below the perichaetia (Fig. <xref ref-type="fig" rid="F2">2A</xref>), whereas those of <italic><tp:taxon-name><tp:taxon-name-part taxon-name-part-type="genus" reg="Arctoa">A.</tp:taxon-name-part><tp:taxon-name-part taxon-name-part-type="species" reg="blyttii">blyttii</tp:taxon-name-part></tp:taxon-name></italic> are terminal on a separate branch or positioned far below the perichaetia (<xref ref-type="bibr" rid="B18">Newmaster 2007a</xref>; <xref ref-type="bibr" rid="B1">Brugués and Ruiz 2012</xref>). Another distinguishing feature is that the exothecial cells of <italic><tp:taxon-name><tp:taxon-name-part taxon-name-part-type="genus" reg="Arctoa">A.</tp:taxon-name-part><tp:taxon-name-part taxon-name-part-type="species" reg="schistioides">schistioides</tp:taxon-name-part></tp:taxon-name></italic> are irregular, short rectangular and thick-walled (Fig. <xref ref-type="fig" rid="F2">2J</xref>), while those of <italic><tp:taxon-name><tp:taxon-name-part taxon-name-part-type="genus" reg="Arctoa">A.</tp:taxon-name-part><tp:taxon-name-part taxon-name-part-type="species" reg="blyttii">blyttii</tp:taxon-name-part></tp:taxon-name></italic> are rectangular and thin-walled (<xref ref-type="bibr" rid="B1">Brugués and Ruiz 2012</xref>). Furthermore, the annulus of <italic><tp:taxon-name><tp:taxon-name-part taxon-name-part-type="genus" reg="Arctoa">A.</tp:taxon-name-part><tp:taxon-name-part taxon-name-part-type="species" reg="schistioides">schistioides</tp:taxon-name-part></tp:taxon-name></italic> is persistent and consists of a single row of small cells (Fig. <xref ref-type="fig" rid="F2">2I</xref>), whereas the annulus of <italic><tp:taxon-name><tp:taxon-name-part taxon-name-part-type="genus" reg="Arctoa">A.</tp:taxon-name-part><tp:taxon-name-part taxon-name-part-type="species" reg="blyttii">blyttii</tp:taxon-name-part></tp:taxon-name></italic> is deciduous and composed of three rows of large cells (<xref ref-type="bibr" rid="B1">Brugués and Ruiz 2012</xref>, <xref ref-type="bibr" rid="B2">2015</xref>).</p><p><italic><tp:taxon-name><tp:taxon-name-part taxon-name-part-type="genus" reg="Arctoa">Arctoa</tp:taxon-name-part><tp:taxon-name-part taxon-name-part-type="species" reg="schistioides">schistioides</tp:taxon-name-part></tp:taxon-name></italic> is also morphologically similar to <italic><tp:taxon-name><tp:taxon-name-part taxon-name-part-type="genus" reg="Arctoa">A.</tp:taxon-name-part><tp:taxon-name-part taxon-name-part-type="species" reg="starkei">starkei</tp:taxon-name-part></tp:taxon-name></italic> (F. Weber &amp; D. Mohr) Loeske and <italic><tp:taxon-name><tp:taxon-name-part taxon-name-part-type="genus" reg="Arctoa">A.</tp:taxon-name-part><tp:taxon-name-part taxon-name-part-type="species" reg="glacialis">glacialis</tp:taxon-name-part></tp:taxon-name></italic> (Berggr.) Fedosov, Jan Kučera &amp; M. Stech. However, the upper laminal cells of the latter two species are long and rectangular and their capsules are ribbed or grooved when dry (<xref ref-type="bibr" rid="B18">Newmaster 2007a</xref>). In contrast, the upper-middle cells of <italic><tp:taxon-name><tp:taxon-name-part taxon-name-part-type="genus" reg="Arctoa">A.</tp:taxon-name-part><tp:taxon-name-part taxon-name-part-type="species" reg="schistioides">schistioides</tp:taxon-name-part></tp:taxon-name></italic> are short rectangular to subquadrate (Fig. <xref ref-type="fig" rid="F3">3E</xref>) and its capsules are smooth when dry (Fig. <xref ref-type="fig" rid="F2">2A, B</xref>). Additionally, <tp:taxon-name><tp:taxon-name-part taxon-name-part-type="genus" reg="Kiaeria">Kiaeria</tp:taxon-name-part><tp:taxon-name-part taxon-name-part-type="species" reg="falcata">falcata</tp:taxon-name-part><tp:taxon-name-part taxon-name-part-type="infraspecific-rank">var.</tp:taxon-name-part><tp:taxon-name-part taxon-name-part-type="variety" reg="serratifolia">serratifolia</tp:taxon-name-part></tp:taxon-name> Sakurai, a taxon endemic to Japan, can only be distinguished from <italic><tp:taxon-name><tp:taxon-name-part taxon-name-part-type="genus" reg="Arctoa">A.</tp:taxon-name-part><tp:taxon-name-part taxon-name-part-type="species" reg="schistioides">schistioides</tp:taxon-name-part></tp:taxon-name></italic> by its serrate leaf margins (<xref ref-type="bibr" rid="B22">Sakurai 1952</xref>), whereas the latter species are smooth or crenulate leaf margins in the distal part of the acumen (Fig. <xref ref-type="fig" rid="F3">3A, B</xref>).</p><p><italic><tp:taxon-name><tp:taxon-name-part taxon-name-part-type="genus" reg="Dicranum">Dicranum</tp:taxon-name-part><tp:taxon-name-part taxon-name-part-type="species" reg="hakkodense">hakkodense</tp:taxon-name-part></tp:taxon-name></italic> Cardot, an intriguing species that shares the Japanese name “タカネカモジゴケ” with <italic><tp:taxon-name><tp:taxon-name-part taxon-name-part-type="genus" reg="Arctoa">Arctoa</tp:taxon-name-part><tp:taxon-name-part taxon-name-part-type="species" reg="schistioides">schistioides</tp:taxon-name-part></tp:taxon-name></italic>, but can be distinguished from the latter species by several characteristics. The leaf tips of <italic><tp:taxon-name><tp:taxon-name-part taxon-name-part-type="genus" reg="Dicranum">D.</tp:taxon-name-part><tp:taxon-name-part taxon-name-part-type="species" reg="hakkodense">hakkodense</tp:taxon-name-part></tp:taxon-name></italic> are moderately fragile and the leaves are straight or only slightly falcate-secund when dry (<xref ref-type="bibr" rid="B10">Ignatova and Fedosov 2008</xref>; <xref ref-type="bibr" rid="B8">Huang et al. 2023</xref>, <xref ref-type="bibr" rid="B9">2024</xref>). In contrast, the leaf tips of <italic><tp:taxon-name><tp:taxon-name-part taxon-name-part-type="genus" reg="Arctoa">A.</tp:taxon-name-part><tp:taxon-name-part taxon-name-part-type="species" reg="schistioides">schistioides</tp:taxon-name-part></tp:taxon-name></italic> are robust, the leaves are homomallous and falcate-secund when dry (Fig. <xref ref-type="fig" rid="F2">2A</xref>). Furthermore, <italic><tp:taxon-name><tp:taxon-name-part taxon-name-part-type="genus" reg="Dicranum">D.</tp:taxon-name-part><tp:taxon-name-part taxon-name-part-type="species" reg="hakkodense">hakkodense</tp:taxon-name-part></tp:taxon-name></italic> exhibits clearly differentiated alar cells, a cross section of the costa that contains distinct stereids and a capsule that lacks strumose features (<xref ref-type="bibr" rid="B10">Ignatova and Fedosov 2008</xref>; <xref ref-type="bibr" rid="B8">Huang et al. 2023</xref>, <xref ref-type="bibr" rid="B9">2024</xref>). Conversely, <italic><tp:taxon-name><tp:taxon-name-part taxon-name-part-type="genus" reg="Arctoa">A.</tp:taxon-name-part><tp:taxon-name-part taxon-name-part-type="species" reg="schistioides">schistioides</tp:taxon-name-part></tp:taxon-name></italic> possesses alar cells that are not sharply differentiated (Fig. <xref ref-type="fig" rid="F3">3A, H</xref>), a cross section of the costa that lacks stereids (Fig. <xref ref-type="fig" rid="F3">3D</xref>) and a capsule that exhibits strumose features (Fig. <xref ref-type="fig" rid="F2">2A, B</xref>).</p><p>In conclusion, we propose <italic><tp:taxon-name><tp:taxon-name-part taxon-name-part-type="genus" reg="Arctoa">Arctoa</tp:taxon-name-part><tp:taxon-name-part taxon-name-part-type="species" reg="schistioides">schistioides</tp:taxon-name-part></tp:taxon-name></italic> as a new synonym of <italic><tp:taxon-name><tp:taxon-name-part taxon-name-part-type="genus" reg="Kiaeria">Kiaeria</tp:taxon-name-part><tp:taxon-name-part taxon-name-part-type="species" reg="falcata">falcata</tp:taxon-name-part></tp:taxon-name></italic>.</p></tp:treatment-sec><tp:treatment-sec><!--Section generated to contain objects referenced in tp:taxon-treatment.--><fig id="F1" position="float" orientation="portrait"><object-id xmlns:xlink="http://www.w3.org/1999/xlink" content-type="doi" xlink:type="simple">10.3897/phytokeys.254.141498.figure1</object-id><object-id xmlns:xlink="http://www.w3.org/1999/xlink" content-type="arpha" xlink:type="simple">B6E5663E-3D0F-5961-B2C4-FD7648231A1A</object-id><label>Figure 1.</label><caption><p>Specimen label of the holotype of <italic><tp:taxon-name><tp:taxon-name-part taxon-name-part-type="genus" reg="Arctoa">Arctoa</tp:taxon-name-part><tp:taxon-name-part taxon-name-part-type="species" reg="schistioides">schistioides</tp:taxon-name-part></tp:taxon-name></italic> (Broth. ex Ihsiba) Ihsiba (<italic>S. Okamura s.n.</italic> [NICH 37785]).</p></caption><graphic xmlns:xlink="http://www.w3.org/1999/xlink" xlink:href="phytokeys-254-151_article-141498__-g001.jpg" position="float" orientation="portrait" xlink:type="simple" id="oo_1294139.jpg"><uri content-type="original_file" xlink:type="simple">https://binary.pensoft.net/fig/1294139</uri></graphic></fig></tp:treatment-sec><ref-list><ref id="B11"><mixed-citation xmlns:xlink="http://www.w3.org/1999/xlink" xlink:type="simple"><person-group><name name-style="western"><surname>Ihsiba</surname><given-names>E</given-names></name></person-group> (<year>1929</year>) Catalog of mosses of Japan. Nishigahara Kankokai, Tokyo, 1–295.</mixed-citation></ref><ref id="B28"><mixed-citation xmlns:xlink="http://www.w3.org/1999/xlink" xlink:type="simple"><person-group><name name-style="western"><surname>Tokuhisa</surname><given-names>T</given-names></name></person-group> (<year>1978</year>) Konsaisu Nippon Sanmei Jiten. Sanseido Press, Tokyo.</mixed-citation></ref><ref id="B24"><mixed-citation xmlns:xlink="http://www.w3.org/1999/xlink" xlink:type="simple">Sanseidohenshuusho (<year>1975</year>) Konsaisu Chimei Jiten. Sanseido Press, Tokyo.</mixed-citation></ref><ref id="B30"><mixed-citation xmlns:xlink="http://www.w3.org/1999/xlink" xlink:type="simple"><person-group><name name-style="western"><surname>Vitt</surname><given-names>DH</given-names></name><name name-style="western"><surname>Gradstein</surname><given-names>SR</given-names></name><name name-style="western"><surname>Iwatsuki</surname><given-names>Z</given-names></name></person-group> (<year>1985</year>) Compendium of Bryology. A World Listing of Herbaria, Collectors, Bryologists, and Current Research. Verlag von J. Cramer, Braunschweig.</mixed-citation></ref><ref id="B29"><mixed-citation xmlns:xlink="http://www.w3.org/1999/xlink" xlink:type="simple"><person-group><name name-style="western"><surname>Turland</surname><given-names>NJ</given-names></name><name name-style="western"><surname>Wiersema</surname><given-names>JH</given-names></name><name name-style="western"><surname>Barrie</surname><given-names>FR</given-names></name><name name-style="western"><surname>Greuter</surname><given-names>W</given-names></name><name name-style="western"><surname>Hawksworth</surname><given-names>DL</given-names></name><name name-style="western"><surname>Herendeen</surname><given-names>PS</given-names></name><name name-style="western"><surname>Knapp</surname><given-names>S</given-names></name><name name-style="western"><surname>Kusber</surname><given-names>WH</given-names></name><name name-style="western"><surname>Li</surname><given-names>DZ</given-names></name><name name-style="western"><surname>Marhold</surname><given-names>K</given-names></name><name name-style="western"><surname>May</surname><given-names>TW</given-names></name><name name-style="western"><surname>McNeill</surname><given-names>J</given-names></name><name name-style="western"><surname>Monro</surname><given-names>AM</given-names></name><name name-style="western"><surname>Prado</surname><given-names>J</given-names></name><name name-style="western"><surname>Price</surname><given-names>MJ</given-names></name><name name-style="western"><surname>Smith</surname><given-names>GF</given-names></name></person-group> (<year>2018</year>) International Code of Nomenclature for algae, fungi, and plants (Shenzhen Code) adopted by the Nineteenth International Botanical Congress Shenzhen, China, July 2017. Regnum Vegetabile 159. Koeltz Botanical Books, Glashütten. <ext-link xlink:href="10.12705/Code.2018" ext-link-type="doi" xlink:type="simple">https://doi.org/10.12705/Code.2018</ext-link></mixed-citation></ref><ref id="B12"><mixed-citation xmlns:xlink="http://www.w3.org/1999/xlink" xlink:type="simple"><person-group><name name-style="western"><surname>Ihsiba</surname><given-names>E</given-names></name></person-group> (<year>1932</year>) Classification of mosses of Japan. Nishigahara Kankokai, Tokyo, 1–176.</mixed-citation></ref><ref id="B18"><mixed-citation xmlns:xlink="http://www.w3.org/1999/xlink" xlink:type="simple"><person-group><name name-style="western"><surname>Newmaster</surname><given-names>SG</given-names></name></person-group> (<year>2007a</year>) <article-title><italic><tp:taxon-name><tp:taxon-name-part taxon-name-part-type="genus">Kiaeria</tp:taxon-name-part></tp:taxon-name></italic> I. Hagen.</article-title> In: Flora of North America Editorial Committee  (<role>Eds</role>) <issue-title>Flora of North America.</issue-title><source>Volume 27. <tp:taxon-name><tp:taxon-name-part taxon-name-part-type="phylum">Bryophyta</tp:taxon-name-part></tp:taxon-name>, part 1. Oxford University Press, Oxford</source>, <fpage>420</fpage>–<lpage>423</lpage>.</mixed-citation></ref><ref id="B1"><mixed-citation xmlns:xlink="http://www.w3.org/1999/xlink" xlink:type="simple"><person-group><name name-style="western"><surname>Brugués</surname><given-names>M</given-names></name><name name-style="western"><surname>Ruiz</surname><given-names>E</given-names></name></person-group> (<year>2012</year>) <article-title>The genus <italic><tp:taxon-name><tp:taxon-name-part taxon-name-part-type="genus">Kiaeria</tp:taxon-name-part></tp:taxon-name></italic> in Spain, including <italic><tp:taxon-name><tp:taxon-name-part taxon-name-part-type="genus">K.</tp:taxon-name-part><tp:taxon-name-part taxon-name-part-type="species">blyttii</tp:taxon-name-part></tp:taxon-name></italic> (Bruch et Schimp.) Broth. new to Spain. Cryptogamie.</article-title><source>Bryologie</source><volume>33</volume>(<issue>3</issue>): <fpage>263</fpage>–<lpage>266</lpage>. <ext-link xlink:href="10.7872/cryb.v33.iss3.2012.263" ext-link-type="doi" xlink:type="simple">https://doi.org/10.7872/cryb.v33.iss3.2012.263</ext-link></mixed-citation></ref><ref id="B17"><mixed-citation xmlns:xlink="http://www.w3.org/1999/xlink" xlink:type="simple"><person-group><name name-style="western"><surname>Lüth</surname><given-names>M</given-names></name></person-group> (<year>2019</year>) Mosses of Europe – A Photographic Flora. Michael Lüth, Freiburg, 1–1306.</mixed-citation></ref><ref id="B20"><mixed-citation xmlns:xlink="http://www.w3.org/1999/xlink" xlink:type="simple"><person-group><name name-style="western"><surname>Noguchi</surname><given-names>A</given-names></name></person-group> (<year>1987</year>) Illustrated Moss Flora of Japan. The Hattoria Botanical Laboratory, Hiroshima, 1–242.</mixed-citation></ref><ref id="B19"><mixed-citation xmlns:xlink="http://www.w3.org/1999/xlink" xlink:type="simple"><person-group><name name-style="western"><surname>Newmaster</surname><given-names>SG</given-names></name></person-group> (<year>2007b</year>) <article-title><italic><tp:taxon-name><tp:taxon-name-part taxon-name-part-type="genus">Arctoa</tp:taxon-name-part></tp:taxon-name></italic> Bruch &amp; Schimper.</article-title> In: Flora of North America Editorial Committee  (<role>Eds</role>) <issue-title>Flora of North America.</issue-title><source>Vol. 27. <tp:taxon-name><tp:taxon-name-part taxon-name-part-type="phylum">Bryophyta</tp:taxon-name-part></tp:taxon-name>, part 1. Oxford University Press, Oxford</source>, <fpage>362</fpage>–<lpage>363</lpage>.</mixed-citation></ref><ref id="B5"><mixed-citation xmlns:xlink="http://www.w3.org/1999/xlink" xlink:type="simple"><person-group><name name-style="western"><surname>Gao</surname><given-names>C</given-names></name><name name-style="western"><surname>Vitt</surname><given-names>DH</given-names></name><name name-style="western"><surname>He</surname><given-names>S</given-names></name></person-group> (<year>1999</year>) <article-title><tp:taxon-name><tp:taxon-name-part taxon-name-part-type="family">Dicranaceae</tp:taxon-name-part></tp:taxon-name>.</article-title> In: <person-group><name name-style="western"><surname>Gao</surname><given-names>C</given-names></name><name name-style="western"><surname>Crosby</surname><given-names>MR</given-names></name><name name-style="western"><surname>He</surname><given-names>S</given-names></name></person-group> (<role>Eds</role>) <issue-title>Moss Flora of China Vol.</issue-title><source>1. <tp:taxon-name><tp:taxon-name-part taxon-name-part-type="family">Sphagnaceae</tp:taxon-name-part></tp:taxon-name>–<tp:taxon-name><tp:taxon-name-part taxon-name-part-type="family">Leucobryaceae</tp:taxon-name-part></tp:taxon-name>. Science Press, Beijing &amp; Missouri Botanical Garden, St. Louis</source>, <fpage>91</fpage>–<lpage>241</lpage>.</mixed-citation></ref><ref id="B21"><mixed-citation xmlns:xlink="http://www.w3.org/1999/xlink" xlink:type="simple"><person-group><name name-style="western"><surname>Ochyra</surname><given-names>R</given-names></name><name name-style="western"><surname>Buck</surname><given-names>WR</given-names></name></person-group> (<year>2003</year>) <italic><tp:taxon-name><tp:taxon-name-part taxon-name-part-type="genus">Arctoa</tp:taxon-name-part><tp:taxon-name-part taxon-name-part-type="species">fulvella</tp:taxon-name-part></tp:taxon-name></italic>, new to Tierra del Fuego, with notes on trans-American bipolar bryogeography. The Bryologist 106(4): 532–538. <ext-link xlink:href="10.1639/0007-2745(2003)106%5B532:AFNTTD%5D2.0.CO;2" ext-link-type="doi" xlink:type="simple">https://doi.org/10.1639/0007-2745(2003)106[532:AFNTTD]2.0.CO;2</ext-link></mixed-citation></ref><ref id="B2"><mixed-citation xmlns:xlink="http://www.w3.org/1999/xlink" xlink:type="simple"><person-group><name name-style="western"><surname>Brugués</surname><given-names>M</given-names></name><name name-style="western"><surname>Ruiz</surname><given-names>E</given-names></name></person-group> (<year>2015</year>) <article-title><italic><tp:taxon-name><tp:taxon-name-part taxon-name-part-type="genus">Kiaeria</tp:taxon-name-part></tp:taxon-name></italic> I. Hagen.</article-title> In: <person-group><name name-style="western"><surname>Brugués</surname><given-names>M</given-names></name><name name-style="western"><surname>Guerra</surname><given-names>J</given-names></name></person-group> (<role>Eds</role>) <issue-title>Flora Briofítica Ibérica Volumen II.</issue-title><source>Universidad e Murcia, Murcia</source>, <fpage>69</fpage>–<lpage>72</lpage>.</mixed-citation></ref><ref id="B22"><mixed-citation xmlns:xlink="http://www.w3.org/1999/xlink" xlink:type="simple"><person-group><name name-style="western"><surname>Sakurai</surname><given-names>K</given-names></name></person-group> (<year>1952</year>) <article-title>Observations of the genus <italic><tp:taxon-name><tp:taxon-name-part taxon-name-part-type="genus">Kiaeria</tp:taxon-name-part></tp:taxon-name></italic>, <italic><tp:taxon-name><tp:taxon-name-part taxon-name-part-type="genus">Paraleucobryum</tp:taxon-name-part></tp:taxon-name></italic>, <italic><tp:taxon-name><tp:taxon-name-part taxon-name-part-type="genus">Orthodicranum</tp:taxon-name-part></tp:taxon-name></italic>, and <italic><tp:taxon-name><tp:taxon-name-part taxon-name-part-type="genus">Dicranoloma</tp:taxon-name-part></tp:taxon-name></italic> in Japan.</article-title><source>Botanical Magazine Tokyo</source><volume>65</volume>(<issue>771–772</issue>): <fpage>251</fpage>–<lpage>256</lpage>. <ext-link xlink:href="10.15281/jplantres1887.65.251" ext-link-type="doi" xlink:type="simple">https://doi.org/10.15281/jplantres1887.65.251</ext-link></mixed-citation></ref><ref id="B10"><mixed-citation xmlns:xlink="http://www.w3.org/1999/xlink" xlink:type="simple"><person-group><name name-style="western"><surname>Ignatova</surname><given-names>EA</given-names></name><name name-style="western"><surname>Fedosov</surname><given-names>VE</given-names></name></person-group> (<year>2008</year>) <article-title>Species of <italic><tp:taxon-name><tp:taxon-name-part taxon-name-part-type="genus">Dicranum</tp:taxon-name-part></tp:taxon-name></italic> (<tp:taxon-name><tp:taxon-name-part taxon-name-part-type="family">Dicranaceae</tp:taxon-name-part></tp:taxon-name>, <tp:taxon-name><tp:taxon-name-part taxon-name-part-type="phylum">Bryophyta</tp:taxon-name-part></tp:taxon-name>) with fragile leaves in Russia.</article-title><source><tp:taxon-name><tp:taxon-name-part taxon-name-part-type="genus">Arctoa</tp:taxon-name-part></tp:taxon-name></source><volume>17</volume>(<issue>1</issue>): <fpage>63</fpage>–<lpage>83</lpage>. <ext-link xlink:href="10.15298/arctoa.17.05" ext-link-type="doi" xlink:type="simple">https://doi.org/10.15298/arctoa.17.05</ext-link></mixed-citation></ref><ref id="B8"><mixed-citation xmlns:xlink="http://www.w3.org/1999/xlink" xlink:type="simple"><person-group><name name-style="western"><surname>Huang</surname><given-names>WZ</given-names></name><name name-style="western"><surname>Xu</surname><given-names>H</given-names></name><name name-style="western"><surname>Ma</surname><given-names>XY</given-names></name><name name-style="western"><surname>Zhu</surname><given-names>RL</given-names></name></person-group> (<year>2023</year>) <article-title><italic><tp:taxon-name><tp:taxon-name-part taxon-name-part-type="genus">Dicranum</tp:taxon-name-part><tp:taxon-name-part taxon-name-part-type="species">hengduanensis</tp:taxon-name-part></tp:taxon-name></italic> (<tp:taxon-name><tp:taxon-name-part taxon-name-part-type="family">Dicranaceae</tp:taxon-name-part></tp:taxon-name>, <tp:taxon-name><tp:taxon-name-part taxon-name-part-type="phylum">Bryophyta</tp:taxon-name-part></tp:taxon-name>), a new species with fragile leaves from the Hengduan Mountains in China.</article-title><source>The Bryologist</source><volume>126</volume>(<issue>2</issue>): <fpage>226</fpage>–<lpage>235</lpage>. <ext-link xlink:href="10.1639/0007-2745-126.2.226" ext-link-type="doi" xlink:type="simple">https://doi.org/10.1639/0007-2745-126.2.226</ext-link></mixed-citation></ref><ref id="B9"><mixed-citation xmlns:xlink="http://www.w3.org/1999/xlink" xlink:type="simple"><person-group><name name-style="western"><surname>Huang</surname><given-names>WZ</given-names></name><name name-style="western"><surname>Shen</surname><given-names>C</given-names></name><name name-style="western"><surname>Xu</surname><given-names>H</given-names></name><name name-style="western"><surname>Shu</surname><given-names>L</given-names></name><name name-style="western"><surname>Sulayman</surname><given-names>M</given-names></name><name name-style="western"><surname>Wu</surname><given-names>YH</given-names></name><name name-style="western"><surname>Zhu</surname><given-names>RL</given-names></name></person-group> (<year>2024</year>) <article-title>A synopsis of <italic><tp:taxon-name><tp:taxon-name-part taxon-name-part-type="genus">Dicranum</tp:taxon-name-part></tp:taxon-name></italic> Hedw. (<tp:taxon-name><tp:taxon-name-part taxon-name-part-type="family">Dicranaceae</tp:taxon-name-part></tp:taxon-name>, <tp:taxon-name><tp:taxon-name-part taxon-name-part-type="phylum">Bryophyta</tp:taxon-name-part></tp:taxon-name>) in China, with special references to four species newly reported and re-evaluation of <italic><tp:taxon-name><tp:taxon-name-part taxon-name-part-type="genus">Dicranum</tp:taxon-name-part><tp:taxon-name-part taxon-name-part-type="species">psathyrum</tp:taxon-name-part></tp:taxon-name></italic> Klazenga.</article-title><source>Plants</source><volume>13</volume>(<issue>13</issue>): <fpage>1957</fpage>. <ext-link xlink:href="10.3390/plants13131759" ext-link-type="doi" xlink:type="simple">https://doi.org/10.3390/plants13131759</ext-link></mixed-citation></ref></ref-list></tp:taxon-treatment>
